# Supplementary material for: Ultra-Sensitive Sequencing Reveals an Age-Related Increase in Somatic Mitochondrial Mutations That Are Inconsistent with Oxidative Damage
Source: PLoS Genet. 2013 Sep 26;9(9):e1003794. doi: 10.1371/journal.pgen.1003794 (PMC3784509; doi:10.1371/journal.pgen.1003794)
Supplement: Text S1 — Scripts used for data processing and analysis. (ZIP) [file pgen.1003794.s005.zip]

Archive with 16 entries (13 files):
- programs/
- programs/.DS_Store
- __MACOSX/
- __MACOSX/programs/
- __MACOSX/programs/._.DS_Store
- programs/bam_coverage.pl
- __MACOSX/programs/._bam_coverage.pl
- programs/count-muts.py
- __MACOSX/programs/._count-muts.py
- programs/DCSfilter.py
- __MACOSX/programs/._DCSfilter.py
- programs/mut-position.py
- __MACOSX/programs/._mut-position.py
- programs/SMI_to_header.py
- __MACOSX/programs/._SMI_to_header.py
- __MACOSX/._programs
