# Supplementary material for: Ultra-Sensitive Sequencing Reveals an Age-Related Increase in Somatic Mitochondrial Mutations That Are Inconsistent with Oxidative Damage
Source: PLoS Genet. 2013 Sep 26;9(9):e1003794. doi: 10.1371/journal.pgen.1003794 (PMC3784509; doi:10.1371/journal.pgen.1003794)
Supplement: Text S1 — Scripts used for data processing and analysis. (ZIP) [file pgen.1003794.s005.zip › programs/SMI_to_header.py]

import sys
from optparse import OptionParser

opts = OptionParser()
opts.add_option('', '--adapter1',  type='string',  default=None,  dest='adapterSeq1')
opts.add_option('', '--adapter2',  type='string',  default=None,  dest='adapterSeq2')
opts.add_option('','--infile1',type='string',default=None,dest='infile1')
opts.add_option('','--infile2',type='string',default=None,dest='infile2')
opts.add_option('','--outfile1',type='string',default=None,dest='outfile1')
opts.add_option('','--outfile2',type='string',default=None,dest='outfile2')
o,args=opts.parse_args()

inFile1 = open(o.infile1,  'r')
inFile2 = open(o.infile2,  'r')
outFile1 = open(o.outfile1,  'w')
outFile2 = open(o.outfile2,  'w')

 #this is the function that extracts the UID tags from both the forward and reverse read.  Assigns read1 the sequence from some position to the end, then read2 from some position to the end
 #then assigns tag1 from the 5'-end to length of the UID tag for read1 and then read 2.  Change as necessary to your appropriate adapter design.
tagExtractFxn ='lambda x:(x[0][17:], x[1][17:], x[0][:12], x[1][:12])'

#this function renames the header with the formatting of *header coordinates,etc*, *tag from read1*, *tag from read2*, *read designation from original header*
hdrRenameFxn ='lambda x,y,z:"%s#%s%s/%s" % (x.split("#")[0], y, z, x.split("/")[-1])'

tagExtractFxn = eval (tagExtractFxn)
hdrRenameFxn = eval (hdrRenameFxn)

infilelist = [inFile1,  inFile2] 
outfilelist = [ outFile1, outFile2 ]

ctr = 0

for line1 in infilelist[0]:
    line1 = line1.strip()
    line2 = infilelist[1].next().strip()

    ctr += 1
    
    if ctr%4==1:
        hdr1 = line1
        hdr2 = line2

    elif ctr%4==2:
        read1 = line1
        read2 = line2

    elif ctr%4==0:
        if read1[12:16] == o.adapterSeq1 and read2[12:16] == o.adapterSeq2  : #filtering logic is contained here changes the values as necessary to the location of your adapter spacers (0 indexed)
            
            #extract tags
            read1, read2,  tag1,  tag2 = tagExtractFxn((read1, read2))
            line1, line2,  trash,  trash2 = tagExtractFxn (( line1, line2 ))
            
            #header reconstruction
            hdr1 = hdrRenameFxn ( hdr1, tag1, tag2 ) 
            hdr2 = hdrRenameFxn ( hdr2, tag1, tag2 )
            
            #tag1Hash = int(tag1.count('A')) + int(tag1.count('C')) + int(tag1.count('G')) + int(tag1.count('T'))
            #tag2Hash = int(tag1.count('A')) + int(tag1.count('C')) + int(tag1.count('G')) + int(tag1.count('T'))
            
            #fastq reconstruction
            if (tag1.isalpha() and tag1.count('N') == 0) and (tag2.isalpha() and tag2.count('N') == 0) :
                outfilelist[ 0 ].write( "%s\n%s\n+\n%s\n"%( hdr1, read1[4:], line1[4:] ) ) # keeps nucleotides 5 (1-indexed) from read that is already trimmed of UID and adapter spacer
                outfilelist[ 1 ].write( "%s\n%s\n+\n%s\n"%( hdr2, read2[4:], line2[4:] ) ) # keeps nucleotides 5 (1-indexed) from read that is already trimmed of UID and adapter spacer
            
    if ctr%400000==0:
        sys.stderr.write( "processed %d reads...\n"%(ctr/4) )
        continue
    
for file in infilelist:
    file.close()

for file in outfilelist:
    file.close()
